# Supplementary material for: Neuropilin 1 regulates bone marrow vascular regeneration and hematopoietic reconstitution
Source: Nat Commun. 2021 Nov 30;12:6990. doi: 10.1038/s41467-021-27263-y (PMC8635308; doi:10.1038/s41467-021-27263-y)
Supplement: Supplementary file 4 — Source Data [file 41467_2021_27263_MOESM4_ESM.xlsx]

## Sheet: Figure 1a
		Non IRR 1	Non IRR 2	Non IRR 3	IRR 1	IRR 2	IRR 3
	Sema3a	85.846	48.5271	88.3289	121.148	93.9563	97.1349
	Sema3b	28.8094	11.1777	22.4443	37.44	39.2285	36.4834
	Sema3c	1.74612	2.45371	2.41345	2.55282	0.823074	0.461913
	Sema3d	79.1529	65.975	58.1619	105.725	96.6996	100.06
	Sema3e	15.4233	6.54307	8.20551	2.44646	3.97781	5.54186
	Sema3f	240.078	203.923	163.626	120.403	151.839	139.776
	Sema3g	77.4069	94.6005	95.5689	43.3963	49.1042	42.6409
	Sema4a	1.16411	0.545347	6.27482	3.51009	1.0974	0.461913
	Sema4b	28.8094	22.9005	23.1683	31.0582	18.3799	26.7853
	Sema4c	111.745	107.141	98.9476	84.0271	90.2529	94.364
	Sema4d	43.9416	40.3484	49.7152	62.7544	58.5684	63.5764
	Sema4f	9.8942	3.27158	2.65479	1.48919	0.274425	0.154038
	Sema4g	12.8042	22.6279	31.1324	5.10554	4.66362	5.84974
	Sema5a	22.9893	44.7104	24.6163	35.6318	36.7596	38.4846
	Sema5b	8.14819	4.36208	6.03349	1.27646	5.21227	0.0001
	Sema6a	348.622	302.34	286.948	201.133	207.115	184.418
	Sema6b	74.7879	62.7035	114.393	87.8562	96.5624	110.681
	Sema6c	4.65615	21.81	9.89485	3.191	2.88051	4.4643
	Sema7a	80.6079	87.5123	95.8103	78.4962	94.9165	64.9619

## Sheet: Figure 1b
		Non-RR						500 cGy 24 hours
Expression	Sema3A	1.038	0.818	0.881	1.053	0.835	1.375	1.771	1.712	1.488	1.72	1.728	1.647
	Sema3F	1.104	0.622	1.19	1.108	0.755	1.221	2.702	2.392	3.082	2.864	2.312	3.007
	Sema6A	0.944	0.851	1.196	1.007	0.812	1.191	1.687	1.794	1.794	2.005	1.565	1.735
	Sema7A	0.763836	0.676505	1.4445	0.719159	0.819504	1.57649	1.93166	1.75417	2.12184	1.92197	1.81998	1.95324
	Nrp1	0.971	0.754	1.28	0.972	0.762	1.261	2.426	1.976	1.976	2.593	1.927	2.433
	Nrp2	0.994	0.711	1.285	1.01	0.756	1.245	1.851	1.614	1.364	1.89	1.614	1.411

## Sheet: Figure 1c
	WBM	Myeloid	B-Lymph	T-Lymph	Lin-	KSL	LepR+	sBMEC	aBMEC
Sema3a expression	0.578	0.039	0	0	0.49	0.796	0	21914.3	2061.1
	1.079	0	0	0	0.847	0.536	0	21567.7	4365.91
	0.886	0.021	0	0	0.681	0.749	0	19981	2069.47
	1.121	0	0.132	0	0.529	1.92	0	14285.6	4594.07
							0	6579.9	3254.89
						1.51901	0	15187.5	5209.08
						0.559278		7061.8	1509.31
						0.92171		12149	1884.68
								5942.6	1168.5
								28538.1	3406.25
								8976.3	2281.09
								16080.4

## Sheet: Figure 1d
			Non-IRR						5 Gy
	Sema3a expression	aBMEC	0.984542	1.11296	0.734839	0.492271	1.54816	1.12723	3.22473	2.90369	1.71938	2.77527	1.34126	1.78359
		sBMEC	0.729423	1.31126	0.570483	1.76821	0.666982	0.953642	0.715232	0.610218	0.74929	0.911069	1.73699	0.610218

## Sheet: Figure 1e
		WBM	Myeloid	B-Lymph	T-Lymph	Lin-	KSL	LepR+	aBMEC	sBMEC
	Nrp1 expression	0.578	0.039	0	0	0.49	0.796	4.08738	209.16	314.932
		1.079	0	0	0	0.847	0.536	1.25945	385.84	281.23
		0.886	0.021	0	0	0.681	0.749	5.00013	265.636	263.813
		1.121	0	0.132	0	0.529	1.92	3.78424	233.486	186.782
								2.67141	380.035	172.799
									233.673	167.959
							1.03884		194.176	132.262
							0.980044		199.467	151.356
							0.981119		193.804	130.325
									193.884	363.111
									192.717	357.228
										401.196

## Sheet: Figure 1f
		Time (Days)	SEMA3A
	Sema3A (pg/ml)	0	87.2233	89.6926	82.7785	38.3302	70.9256	67.4685	70.4317	26.4773	54.588	73.736	64.162	70.3482	70.4955
		0.25	183.528	172.169	173.157	143.524	121.794	108.46	132.659	136.61
		1	249.213	214.148	212.666	201.801	206.246	143.031	231.927	204.27
		2	153.273	136.777	106.582	147.234	135.893	167.413	171.243	124.552
		7	135.623	113.892	92.6559	103.027	129.202	107.966	79.3214	133.647
		14	106.484	124.263	90.6804	124.263	123.77	84.2601	74.8765	125.745

## Sheet: Figure 1j
		Non-IRR						500 cGy
%NRP1+	KSL	7.698	5.409	4.749	5.237	5.821		1.07	1.32	0.74
	CD31+	91.7	90.1	91.1	87.3	90.2		99.9	100	99.9	99.9	99.9
	aBMEC	100	99	100	100	100		100	100	100	100	100
	sBMEC	87.7	87.4	84.5	79.8	86.7		99.7	100	99.4	99.7	99.7

## Sheet: Figure 1k
		Non-IRR						500 cGy
NRP1 MFI	CD31+	39642	42018	46115	39855	39930		87255	85675	88352	86922	84708
	aBMEC	48589	51728	57747	48536	50677		89838	87815	91007	89637	87368
	sBMEC	4562	6067	6743	6725	5931		24280	33403	27455	28260	31440

## Sheet: Figure 2c
		IgG										Nrp1
BM Vascular area (um^2)	500 cGy Day +3	81166.7	75350.6			84359.9		83523.7				75016.9	74906.2		82366.5	85375.4	97972
	500 cGy Day +7	87948.6	73555.9	83207.8		66265.7	86707.4	74095.4	84371.9			51713.8	51656		72966.6	87072.2	72966.6	81995.7	77643.3

## Sheet: Figure 2d
		IgG	anti-NRP1
	Cells/femur	6700000	8660000
		5560000	7940000
		6280000	9340000
		6200000	8540000
		4000000	7180000

[truncated: 78 more sheets: Figure 2e, Figure 2f, Figure 2g, Figure 3a, Figure 3b, Figure 3c, Figure 3d, Figure 3e, Figure 3f, Figure 3g, Figure 3h, Figure 4a, Figure 4c, Figure 4d, Figure 4e, Figure 4f, Figure 4g, Figure 4h, Figure 5a, Figure 5c …]
